# Supplementary material for: In vivo MRI is sensitive to remyelination in a nonhuman primate model of multiple sclerosis
Source: eLife. 2023 Apr 21;12:e73786. doi: 10.7554/eLife.73786 (PMC10171859; doi:10.7554/eLife.73786)
Supplement: Source data 2. — Uploaded into two separate source data for size of files. Files are in neuroimaging informatics technology initiative (NIFTI) format. [file elife-73786-data2.zip]

Archive with 120 entries (108 files):
- 1_20150814/
- __MACOSX/._1_20150814
- 1_20150814/PD_LesionMembership.nii.gz
- __MACOSX/1_20150814/._PD_LesionMembership.nii.gz
- 1_20150814/PD.nii.gz
- __MACOSX/1_20150814/._PD.nii.gz
- 1_20150814/PD_LesionMask.nii.gz
- __MACOSX/1_20150814/._PD_LesionMask.nii.gz
- 1_20150814/MT.nii.gz
- __MACOSX/1_20150814/._MT.nii.gz
- 1_20150821/
- __MACOSX/._1_20150821
- 1_20150821/PD_LesionMembership.nii.gz
- __MACOSX/1_20150821/._PD_LesionMembership.nii.gz
- 1_20150821/PD.nii.gz
- __MACOSX/1_20150821/._PD.nii.gz
- 1_20150821/PD_LesionMask.nii.gz
- __MACOSX/1_20150821/._PD_LesionMask.nii.gz
- 1_20150821/MT.nii.gz
- __MACOSX/1_20150821/._MT.nii.gz
- 1_20150904/
- __MACOSX/._1_20150904
- 1_20150904/PD_LesionMembership.nii.gz
- __MACOSX/1_20150904/._PD_LesionMembership.nii.gz
- 1_20150904/PD.nii.gz
- __MACOSX/1_20150904/._PD.nii.gz
- 1_20150904/PD_LesionMask.nii.gz
- __MACOSX/1_20150904/._PD_LesionMask.nii.gz
- 1_20150904/MT.nii.gz
- __MACOSX/1_20150904/._MT.nii.gz
- 1_20150911/
- __MACOSX/._1_20150911
- 1_20150911/PD_LesionMembership.nii.gz
- __MACOSX/1_20150911/._PD_LesionMembership.nii.gz
- 1_20150911/PD.nii.gz
- __MACOSX/1_20150911/._PD.nii.gz
- 1_20150911/PD_LesionMask.nii.gz
- __MACOSX/1_20150911/._PD_LesionMask.nii.gz
- 1_20150911/MT.nii.gz
- __MACOSX/1_20150911/._MT.nii.gz
- 1_20150921/
- __MACOSX/._1_20150921
- 1_20150921/PD_LesionMembership.nii.gz
- __MACOSX/1_20150921/._PD_LesionMembership.nii.gz
- 1_20150921/PD.nii.gz
- __MACOSX/1_20150921/._PD.nii.gz
- 1_20150921/PD_LesionMask.nii.gz
- __MACOSX/1_20150921/._PD_LesionMask.nii.gz
- 1_20150921/MT.nii.gz
- __MACOSX/1_20150921/._MT.nii.gz
- 1_20151002/
- __MACOSX/._1_20151002
- 1_20151002/PD_LesionMembership.nii.gz
- __MACOSX/1_20151002/._PD_LesionMembership.nii.gz
- 1_20151002/PD.nii.gz
- __MACOSX/1_20151002/._PD.nii.gz
- 1_20151002/PD_LesionMask.nii.gz
- __MACOSX/1_20151002/._PD_LesionMask.nii.gz
- 1_20151002/MT.nii.gz
- __MACOSX/1_20151002/._MT.nii.gz
- 1_20151016/
- __MACOSX/._1_20151016
- 1_20151016/PD_LesionMembership.nii.gz
- __MACOSX/1_20151016/._PD_LesionMembership.nii.gz
- 1_20151016/PD.nii.gz
- __MACOSX/1_20151016/._PD.nii.gz
- 1_20151016/PD_LesionMask.nii.gz
- __MACOSX/1_20151016/._PD_LesionMask.nii.gz
- 1_20151016/MT.nii.gz
- __MACOSX/1_20151016/._MT.nii.gz
- 1_20151030/
- __MACOSX/._1_20151030
- 1_20151030/PD_LesionMembership.nii.gz
- __MACOSX/1_20151030/._PD_LesionMembership.nii.gz
- 1_20151030/PD.nii.gz
- __MACOSX/1_20151030/._PD.nii.gz
- 1_20151030/PD_LesionMask.nii.gz
- __MACOSX/1_20151030/._PD_LesionMask.nii.gz
- 1_20151030/MT.nii.gz
- __MACOSX/1_20151030/._MT.nii.gz
- 1_20151123/
- __MACOSX/._1_20151123
- 1_20151123/PD_LesionMembership.nii.gz
- __MACOSX/1_20151123/._PD_LesionMembership.nii.gz
- 1_20151123/PD.nii.gz
- __MACOSX/1_20151123/._PD.nii.gz
- 1_20151123/PD_LesionMask.nii.gz
- __MACOSX/1_20151123/._PD_LesionMask.nii.gz
- 1_20151123/MT.nii.gz
- __MACOSX/1_20151123/._MT.nii.gz
- 1_20151211/
- __MACOSX/._1_20151211
- 1_20151211/PD_LesionMembership.nii.gz
- __MACOSX/1_20151211/._PD_LesionMembership.nii.gz
- 1_20151211/PD.nii.gz
- __MACOSX/1_20151211/._PD.nii.gz
- 1_20151211/PD_LesionMask.nii.gz
- __MACOSX/1_20151211/._PD_LesionMask.nii.gz
- 1_20151211/MT.nii.gz
- __MACOSX/1_20151211/._MT.nii.gz
- 1_20160119/
- __MACOSX/._1_20160119
- 1_20160119/PD_LesionMembership.nii.gz
- __MACOSX/1_20160119/._PD_LesionMembership.nii.gz
- 1_20160119/PD.nii.gz
- __MACOSX/1_20160119/._PD.nii.gz
- 1_20160119/PD_LesionMask.nii.gz
- __MACOSX/1_20160119/._PD_LesionMask.nii.gz
- 1_20160119/MT.nii.gz
- __MACOSX/1_20160119/._MT.nii.gz
- 1_20160205/
- __MACOSX/._1_20160205
- 1_20160205/PD_LesionMembership.nii.gz
- __MACOSX/1_20160205/._PD_LesionMembership.nii.gz
- 1_20160205/PD.nii.gz
- __MACOSX/1_20160205/._PD.nii.gz
- 1_20160205/PD_LesionMask.nii.gz
- __MACOSX/1_20160205/._PD_LesionMask.nii.gz
- 1_20160205/MT.nii.gz
- __MACOSX/1_20160205/._MT.nii.gz
