# Supplementary material for: In vivo MRI is sensitive to remyelination in a nonhuman primate model of multiple sclerosis
Source: eLife. 2023 Apr 21;12:e73786. doi: 10.7554/eLife.73786 (PMC10171859; doi:10.7554/eLife.73786)
Supplement: Source data 3. — Uploaded into two separate source data for size of files. Files are in neuroimaging informatics technology initiative (NIFTI) format. [file elife-73786-data3.zip]

Archive with 120 entries (108 files):
- 2_20150403/
- __MACOSX/._2_20150403
- 2_20150403/PD_LesionMembership.nii.gz
- __MACOSX/2_20150403/._PD_LesionMembership.nii.gz
- 2_20150403/PD.nii.gz
- __MACOSX/2_20150403/._PD.nii.gz
- 2_20150403/PD_LesionMask.nii.gz
- __MACOSX/2_20150403/._PD_LesionMask.nii.gz
- 2_20150403/MT.nii.gz
- __MACOSX/2_20150403/._MT.nii.gz
- 2_20150504/
- __MACOSX/._2_20150504
- 2_20150504/PD_LesionMembership.nii.gz
- __MACOSX/2_20150504/._PD_LesionMembership.nii.gz
- 2_20150504/PD.nii.gz
- __MACOSX/2_20150504/._PD.nii.gz
- 2_20150504/PD_LesionMask.nii.gz
- __MACOSX/2_20150504/._PD_LesionMask.nii.gz
- 2_20150504/MT.nii.gz
- __MACOSX/2_20150504/._MT.nii.gz
- 2_20150511/
- __MACOSX/._2_20150511
- 2_20150511/PD_LesionMembership.nii.gz
- __MACOSX/2_20150511/._PD_LesionMembership.nii.gz
- 2_20150511/PD.nii.gz
- __MACOSX/2_20150511/._PD.nii.gz
- 2_20150511/PD_LesionMask.nii.gz
- __MACOSX/2_20150511/._PD_LesionMask.nii.gz
- 2_20150511/MT.nii.gz
- __MACOSX/2_20150511/._MT.nii.gz
- 2_20150518/
- __MACOSX/._2_20150518
- 2_20150518/PD_LesionMembership.nii.gz
- __MACOSX/2_20150518/._PD_LesionMembership.nii.gz
- 2_20150518/PD.nii.gz
- __MACOSX/2_20150518/._PD.nii.gz
- 2_20150518/PD_LesionMask.nii.gz
- __MACOSX/2_20150518/._PD_LesionMask.nii.gz
- 2_20150518/MT.nii.gz
- __MACOSX/2_20150518/._MT.nii.gz
- 2_20150526/
- __MACOSX/._2_20150526
- 2_20150526/PD_LesionMembership.nii.gz
- __MACOSX/2_20150526/._PD_LesionMembership.nii.gz
- 2_20150526/PD.nii.gz
- __MACOSX/2_20150526/._PD.nii.gz
- 2_20150526/PD_LesionMask.nii.gz
- __MACOSX/2_20150526/._PD_LesionMask.nii.gz
- 2_20150526/MT.nii.gz
- __MACOSX/2_20150526/._MT.nii.gz
- 2_20150601/
- __MACOSX/._2_20150601
- 2_20150601/PD_LesionMembership.nii.gz
- __MACOSX/2_20150601/._PD_LesionMembership.nii.gz
- 2_20150601/PD.nii.gz
- __MACOSX/2_20150601/._PD.nii.gz
- 2_20150601/PD_LesionMask.nii.gz
- __MACOSX/2_20150601/._PD_LesionMask.nii.gz
- 2_20150601/MT.nii.gz
- __MACOSX/2_20150601/._MT.nii.gz
- 2_20150608/
- __MACOSX/._2_20150608
- 2_20150608/PD_LesionMembership.nii.gz
- __MACOSX/2_20150608/._PD_LesionMembership.nii.gz
- 2_20150608/PD.nii.gz
- __MACOSX/2_20150608/._PD.nii.gz
- 2_20150608/PD_LesionMask.nii.gz
- __MACOSX/2_20150608/._PD_LesionMask.nii.gz
- 2_20150608/MT.nii.gz
- __MACOSX/2_20150608/._MT.nii.gz
- 2_20150615/
- __MACOSX/._2_20150615
- 2_20150615/PD_LesionMembership.nii.gz
- __MACOSX/2_20150615/._PD_LesionMembership.nii.gz
- 2_20150615/PD.nii.gz
- __MACOSX/2_20150615/._PD.nii.gz
- 2_20150615/PD_LesionMask.nii.gz
- __MACOSX/2_20150615/._PD_LesionMask.nii.gz
- 2_20150615/MT.nii.gz
- __MACOSX/2_20150615/._MT.nii.gz
- 2_20150622/
- __MACOSX/._2_20150622
- 2_20150622/PD_LesionMembership.nii.gz
- __MACOSX/2_20150622/._PD_LesionMembership.nii.gz
- 2_20150622/PD.nii.gz
- __MACOSX/2_20150622/._PD.nii.gz
- 2_20150622/PD_LesionMask.nii.gz
- __MACOSX/2_20150622/._PD_LesionMask.nii.gz
- 2_20150622/MT.nii.gz
- __MACOSX/2_20150622/._MT.nii.gz
- 2_20150724/
- __MACOSX/._2_20150724
- 2_20150724/PD_LesionMembership.nii.gz
- __MACOSX/2_20150724/._PD_LesionMembership.nii.gz
- 2_20150724/PD.nii.gz
- __MACOSX/2_20150724/._PD.nii.gz
- 2_20150724/PD_LesionMask.nii.gz
- __MACOSX/2_20150724/._PD_LesionMask.nii.gz
- 2_20150724/MT.nii.gz
- __MACOSX/2_20150724/._MT.nii.gz
- 2_20150821/
- __MACOSX/._2_20150821
- 2_20150821/PD_LesionMembership.nii.gz
- __MACOSX/2_20150821/._PD_LesionMembership.nii.gz
- 2_20150821/PD.nii.gz
- __MACOSX/2_20150821/._PD.nii.gz
- 2_20150821/PD_LesionMask.nii.gz
- __MACOSX/2_20150821/._PD_LesionMask.nii.gz
- 2_20150821/MT.nii.gz
- __MACOSX/2_20150821/._MT.nii.gz
- 2_20150904/
- __MACOSX/._2_20150904
- 2_20150904/PD_LesionMembership.nii.gz
- __MACOSX/2_20150904/._PD_LesionMembership.nii.gz
- 2_20150904/PD.nii.gz
- __MACOSX/2_20150904/._PD.nii.gz
- 2_20150904/PD_LesionMask.nii.gz
- __MACOSX/2_20150904/._PD_LesionMask.nii.gz
- 2_20150904/MT.nii.gz
- __MACOSX/2_20150904/._MT.nii.gz
