# Supplementary material for: In vivo MRI is sensitive to remyelination in a nonhuman primate model of multiple sclerosis
Source: eLife. 2023 Apr 21;12:e73786. doi: 10.7554/eLife.73786 (PMC10171859; doi:10.7554/eLife.73786)
Supplement: Source data 4. — Uploaded into two separate source data for size of files. Files are in neuroimaging informatics technology initiative (NIFTI) format. [file elife-73786-data4.zip]

Archive with 120 entries (108 files):
- 2_20150921/
- __MACOSX/._2_20150921
- 2_20150921/PD_LesionMembership.nii.gz
- __MACOSX/2_20150921/._PD_LesionMembership.nii.gz
- 2_20150921/PD.nii.gz
- __MACOSX/2_20150921/._PD.nii.gz
- 2_20150921/PD_LesionMask.nii.gz
- __MACOSX/2_20150921/._PD_LesionMask.nii.gz
- 2_20150921/MT.nii.gz
- __MACOSX/2_20150921/._MT.nii.gz
- 2_20151002/
- __MACOSX/._2_20151002
- 2_20151002/PD_LesionMembership.nii.gz
- __MACOSX/2_20151002/._PD_LesionMembership.nii.gz
- 2_20151002/PD.nii.gz
- __MACOSX/2_20151002/._PD.nii.gz
- 2_20151002/PD_LesionMask.nii.gz
- __MACOSX/2_20151002/._PD_LesionMask.nii.gz
- 2_20151002/MT.nii.gz
- __MACOSX/2_20151002/._MT.nii.gz
- 2_20151016/
- __MACOSX/._2_20151016
- 2_20151016/PD_LesionMembership.nii.gz
- __MACOSX/2_20151016/._PD_LesionMembership.nii.gz
- 2_20151016/PD.nii.gz
- __MACOSX/2_20151016/._PD.nii.gz
- 2_20151016/PD_LesionMask.nii.gz
- __MACOSX/2_20151016/._PD_LesionMask.nii.gz
- 2_20151016/MT.nii.gz
- __MACOSX/2_20151016/._MT.nii.gz
- 2_20151030/
- __MACOSX/._2_20151030
- 2_20151030/PD_LesionMembership.nii.gz
- __MACOSX/2_20151030/._PD_LesionMembership.nii.gz
- 2_20151030/PD.nii.gz
- __MACOSX/2_20151030/._PD.nii.gz
- 2_20151030/PD_LesionMask.nii.gz
- __MACOSX/2_20151030/._PD_LesionMask.nii.gz
- 2_20151030/MT.nii.gz
- __MACOSX/2_20151030/._MT.nii.gz
- 2_20151123/
- __MACOSX/._2_20151123
- 2_20151123/PD_LesionMembership.nii.gz
- __MACOSX/2_20151123/._PD_LesionMembership.nii.gz
- 2_20151123/PD.nii.gz
- __MACOSX/2_20151123/._PD.nii.gz
- 2_20151123/PD_LesionMask.nii.gz
- __MACOSX/2_20151123/._PD_LesionMask.nii.gz
- 2_20151123/MT.nii.gz
- __MACOSX/2_20151123/._MT.nii.gz
- 2_20151211/
- __MACOSX/._2_20151211
- 2_20151211/PD_LesionMembership.nii.gz
- __MACOSX/2_20151211/._PD_LesionMembership.nii.gz
- 2_20151211/PD.nii.gz
- __MACOSX/2_20151211/._PD.nii.gz
- 2_20151211/PD_LesionMask.nii.gz
- __MACOSX/2_20151211/._PD_LesionMask.nii.gz
- 2_20151211/MT.nii.gz
- __MACOSX/2_20151211/._MT.nii.gz
- 2_20160119/
- __MACOSX/._2_20160119
- 2_20160119/PD_LesionMembership.nii.gz
- __MACOSX/2_20160119/._PD_LesionMembership.nii.gz
- 2_20160119/PD.nii.gz
- __MACOSX/2_20160119/._PD.nii.gz
- 2_20160119/PD_LesionMask.nii.gz
- __MACOSX/2_20160119/._PD_LesionMask.nii.gz
- 2_20160119/MT.nii.gz
- __MACOSX/2_20160119/._MT.nii.gz
- 2_20160219/
- __MACOSX/._2_20160219
- 2_20160219/PD_LesionMembership.nii.gz
- __MACOSX/2_20160219/._PD_LesionMembership.nii.gz
- 2_20160219/PD.nii.gz
- __MACOSX/2_20160219/._PD.nii.gz
- 2_20160219/PD_LesionMask.nii.gz
- __MACOSX/2_20160219/._PD_LesionMask.nii.gz
- 2_20160219/MT.nii.gz
- __MACOSX/2_20160219/._MT.nii.gz
- 2_20160229/
- __MACOSX/._2_20160229
- 2_20160229/PD_LesionMembership.nii.gz
- __MACOSX/2_20160229/._PD_LesionMembership.nii.gz
- 2_20160229/PD.nii.gz
- __MACOSX/2_20160229/._PD.nii.gz
- 2_20160229/PD_LesionMask.nii.gz
- __MACOSX/2_20160229/._PD_LesionMask.nii.gz
- 2_20160229/MT.nii.gz
- __MACOSX/2_20160229/._MT.nii.gz
- 2_20160318/
- __MACOSX/._2_20160318
- 2_20160318/PD_LesionMembership.nii.gz
- __MACOSX/2_20160318/._PD_LesionMembership.nii.gz
- 2_20160318/PD.nii.gz
- __MACOSX/2_20160318/._PD.nii.gz
- 2_20160318/PD_LesionMask.nii.gz
- __MACOSX/2_20160318/._PD_LesionMask.nii.gz
- 2_20160318/MT.nii.gz
- __MACOSX/2_20160318/._MT.nii.gz
- 2_20160422/
- __MACOSX/._2_20160422
- 2_20160422/PD_LesionMembership.nii.gz
- __MACOSX/2_20160422/._PD_LesionMembership.nii.gz
- 2_20160422/PD.nii.gz
- __MACOSX/2_20160422/._PD.nii.gz
- 2_20160422/PD_LesionMask.nii.gz
- __MACOSX/2_20160422/._PD_LesionMask.nii.gz
- 2_20160422/MT.nii.gz
- __MACOSX/2_20160422/._MT.nii.gz
- 2_20160517/
- __MACOSX/._2_20160517
- 2_20160517/PD_LesionMembership.nii.gz
- __MACOSX/2_20160517/._PD_LesionMembership.nii.gz
- 2_20160517/PD.nii.gz
- __MACOSX/2_20160517/._PD.nii.gz
- 2_20160517/PD_LesionMask.nii.gz
- __MACOSX/2_20160517/._PD_LesionMask.nii.gz
- 2_20160517/MT.nii.gz
- __MACOSX/2_20160517/._MT.nii.gz
