# Supplementary material for: In vivo MRI is sensitive to remyelination in a nonhuman primate model of multiple sclerosis
Source: eLife. 2023 Apr 21;12:e73786. doi: 10.7554/eLife.73786 (PMC10171859; doi:10.7554/eLife.73786)
Supplement: Source data 5. — Files are in neuroimaging informatics technology initiative (NIFTI) format. [file elife-73786-data5.zip]

Archive with 190 entries (171 files):
- 3_20150914/
- __MACOSX/._3_20150914
- 3_20150914/PD_LesionMembership.nii.gz
- __MACOSX/3_20150914/._PD_LesionMembership.nii.gz
- 3_20150914/PD.nii.gz
- __MACOSX/3_20150914/._PD.nii.gz
- 3_20150914/PD_LesionMask.nii.gz
- __MACOSX/3_20150914/._PD_LesionMask.nii.gz
- 3_20150914/MT.nii.gz
- __MACOSX/3_20150914/._MT.nii.gz
- 3_20151106/
- __MACOSX/._3_20151106
- 3_20151106/PD_LesionMembership.nii.gz
- __MACOSX/3_20151106/._PD_LesionMembership.nii.gz
- 3_20151106/PD.nii.gz
- __MACOSX/3_20151106/._PD.nii.gz
- 3_20151106/PD_LesionMask.nii.gz
- __MACOSX/3_20151106/._PD_LesionMask.nii.gz
- 3_20151106/MT.nii.gz
- __MACOSX/3_20151106/._MT.nii.gz
- 3_20151119/
- __MACOSX/._3_20151119
- 3_20151119/PD_LesionMembership.nii.gz
- __MACOSX/3_20151119/._PD_LesionMembership.nii.gz
- 3_20151119/PD.nii.gz
- __MACOSX/3_20151119/._PD.nii.gz
- 3_20151119/PD_LesionMask.nii.gz
- __MACOSX/3_20151119/._PD_LesionMask.nii.gz
- 3_20151119/MT.nii.gz
- __MACOSX/3_20151119/._MT.nii.gz
- 3_20151204/
- __MACOSX/._3_20151204
- 3_20151204/PD_LesionMembership.nii.gz
- __MACOSX/3_20151204/._PD_LesionMembership.nii.gz
- 3_20151204/PD.nii.gz
- __MACOSX/3_20151204/._PD.nii.gz
- 3_20151204/PD_LesionMask.nii.gz
- __MACOSX/3_20151204/._PD_LesionMask.nii.gz
- 3_20151204/MT.nii.gz
- __MACOSX/3_20151204/._MT.nii.gz
- 3_20160129/
- __MACOSX/._3_20160129
- 3_20160129/PD_LesionMembership.nii.gz
- __MACOSX/3_20160129/._PD_LesionMembership.nii.gz
- 3_20160129/PD.nii.gz
- __MACOSX/3_20160129/._PD.nii.gz
- 3_20160129/PD_LesionMask.nii.gz
- __MACOSX/3_20160129/._PD_LesionMask.nii.gz
- 3_20160129/MT.nii.gz
- __MACOSX/3_20160129/._MT.nii.gz
- 3_20160212/
- __MACOSX/._3_20160212
- 3_20160212/PD_LesionMembership.nii.gz
- __MACOSX/3_20160212/._PD_LesionMembership.nii.gz
- 3_20160212/PD.nii.gz
- __MACOSX/3_20160212/._PD.nii.gz
- 3_20160212/PD_LesionMask.nii.gz
- __MACOSX/3_20160212/._PD_LesionMask.nii.gz
- 3_20160212/MT.nii.gz
- __MACOSX/3_20160212/._MT.nii.gz
- 3_20160311/
- __MACOSX/._3_20160311
- 3_20160311/PD_LesionMembership.nii.gz
- __MACOSX/3_20160311/._PD_LesionMembership.nii.gz
- 3_20160311/PD.nii.gz
- __MACOSX/3_20160311/._PD.nii.gz
- 3_20160311/PD_LesionMask.nii.gz
- __MACOSX/3_20160311/._PD_LesionMask.nii.gz
- 3_20160311/MT.nii.gz
- __MACOSX/3_20160311/._MT.nii.gz
- 3_20160318/
- __MACOSX/._3_20160318
- 3_20160318/PD_LesionMembership.nii.gz
- __MACOSX/3_20160318/._PD_LesionMembership.nii.gz
- 3_20160318/PD.nii.gz
- __MACOSX/3_20160318/._PD.nii.gz
- 3_20160318/PD_LesionMask.nii.gz
- __MACOSX/3_20160318/._PD_LesionMask.nii.gz
- 3_20160318/MT.nii.gz
- __MACOSX/3_20160318/._MT.nii.gz
- 3_20160325/
- __MACOSX/._3_20160325
- 3_20160325/PD_LesionMembership.nii.gz
- __MACOSX/3_20160325/._PD_LesionMembership.nii.gz
- 3_20160325/PD.nii.gz
- __MACOSX/3_20160325/._PD.nii.gz
- 3_20160325/PD_LesionMask.nii.gz
- __MACOSX/3_20160325/._PD_LesionMask.nii.gz
- 3_20160325/MT.nii.gz
- __MACOSX/3_20160325/._MT.nii.gz
- 3_20160415/
- __MACOSX/._3_20160415
- 3_20160415/PD_LesionMembership.nii.gz
- __MACOSX/3_20160415/._PD_LesionMembership.nii.gz
- 3_20160415/PD.nii.gz
- __MACOSX/3_20160415/._PD.nii.gz
- 3_20160415/PD_LesionMask.nii.gz
- __MACOSX/3_20160415/._PD_LesionMask.nii.gz
- 3_20160415/MT.nii.gz
- __MACOSX/3_20160415/._MT.nii.gz
- 3_20160429/
- __MACOSX/._3_20160429
- 3_20160429/PD_LesionMembership.nii.gz
- __MACOSX/3_20160429/._PD_LesionMembership.nii.gz
- 3_20160429/PD.nii.gz
- __MACOSX/3_20160429/._PD.nii.gz
- 3_20160429/PD_LesionMask.nii.gz
- __MACOSX/3_20160429/._PD_LesionMask.nii.gz
- 3_20160429/MT.nii.gz
- __MACOSX/3_20160429/._MT.nii.gz
- 3_20160513/
- __MACOSX/._3_20160513
- 3_20160513/PD_LesionMembership.nii.gz
- __MACOSX/3_20160513/._PD_LesionMembership.nii.gz
- 3_20160513/PD.nii.gz
- __MACOSX/3_20160513/._PD.nii.gz
- 3_20160513/PD_LesionMask.nii.gz
- __MACOSX/3_20160513/._PD_LesionMask.nii.gz
- 3_20160513/MT.nii.gz
- __MACOSX/3_20160513/._MT.nii.gz
- 3_20160527/
- __MACOSX/._3_20160527
- 3_20160527/PD_LesionMembership.nii.gz
- __MACOSX/3_20160527/._PD_LesionMembership.nii.gz
- 3_20160527/PD.nii.gz
- __MACOSX/3_20160527/._PD.nii.gz
- 3_20160527/PD_LesionMask.nii.gz
- __MACOSX/3_20160527/._PD_LesionMask.nii.gz
- 3_20160527/MT.nii.gz
- __MACOSX/3_20160527/._MT.nii.gz
- 3_20160610/
- __MACOSX/._3_20160610
- 3_20160610/PD_LesionMembership.nii.gz
- __MACOSX/3_20160610/._PD_LesionMembership.nii.gz
- 3_20160610/PD.nii.gz
- __MACOSX/3_20160610/._PD.nii.gz
- 3_20160610/PD_LesionMask.nii.gz
- __MACOSX/3_20160610/._PD_LesionMask.nii.gz
- 3_20160610/MT.nii.gz
- __MACOSX/3_20160610/._MT.nii.gz
- 3_20160715/
- __MACOSX/._3_20160715
- 3_20160715/PD_LesionMembership.nii.gz
- __MACOSX/3_20160715/._PD_LesionMembership.nii.gz
- 3_20160715/PD.nii.gz
- __MACOSX/3_20160715/._PD.nii.gz
- 3_20160715/PD_LesionMask.nii.gz
- __MACOSX/3_20160715/._PD_LesionMask.nii.gz
- 3_20160715/MT.nii.gz
- __MACOSX/3_20160715/._MT.nii.gz
- 3_20160805/
- __MACOSX/._3_20160805
- 3_20160805/PD_LesionMembership.nii.gz
- __MACOSX/3_20160805/._PD_LesionMembership.nii.gz
- 3_20160805/PD.nii.gz
- __MACOSX/3_20160805/._PD.nii.gz
- 3_20160805/PD_LesionMask.nii.gz
- __MACOSX/3_20160805/._PD_LesionMask.nii.gz
- 3_20160805/MT.nii.gz
- __MACOSX/3_20160805/._MT.nii.gz
- 3_20160916/
- __MACOSX/._3_20160916
- 3_20160916/PD_LesionMembership.nii.gz
- __MACOSX/3_20160916/._PD_LesionMembership.nii.gz
- 3_20160916/PD.nii.gz
- __MACOSX/3_20160916/._PD.nii.gz
- 3_20160916/PD_LesionMask.nii.gz
- __MACOSX/3_20160916/._PD_LesionMask.nii.gz
- 3_20160916/MT.nii.gz
- __MACOSX/3_20160916/._MT.nii.gz
- 3_20161014/
- __MACOSX/._3_20161014
- 3_20161014/PD_LesionMembership.nii.gz
- __MACOSX/3_20161014/._PD_LesionMembership.nii.gz
- 3_20161014/PD.nii.gz
- __MACOSX/3_20161014/._PD.nii.gz
- 3_20161014/PD_LesionMask.nii.gz
- __MACOSX/3_20161014/._PD_LesionMask.nii.gz
- 3_20161014/MT.nii.gz
- __MACOSX/3_20161014/._MT.nii.gz
- 3_20161121/
- __MACOSX/._3_20161121
- 3_20161121/PD_LesionMembership.nii.gz
- __MACOSX/3_20161121/._PD_LesionMembership.nii.gz
- 3_20161121/PD.nii.gz
- __MACOSX/3_20161121/._PD.nii.gz
- 3_20161121/PD_LesionMask.nii.gz
- __MACOSX/3_20161121/._PD_LesionMask.nii.gz
- 3_20161121/MT.nii.gz
- __MACOSX/3_20161121/._MT.nii.gz
