# Supplementary material for: In vivo MRI is sensitive to remyelination in a nonhuman primate model of multiple sclerosis
Source: eLife. 2023 Apr 21;12:e73786. doi: 10.7554/eLife.73786 (PMC10171859; doi:10.7554/eLife.73786)
Supplement: Source data 7. — Files are in neuroimaging informatics technology initiative (NIFTI) format. [file elife-73786-data7.zip]

Archive with 60 entries (54 files):
- 5_20160104/
- __MACOSX/._5_20160104
- 5_20160104/PD_LesionMembership.nii.gz
- __MACOSX/5_20160104/._PD_LesionMembership.nii.gz
- 5_20160104/PD.nii.gz
- __MACOSX/5_20160104/._PD.nii.gz
- 5_20160104/PD_LesionMask.nii.gz
- __MACOSX/5_20160104/._PD_LesionMask.nii.gz
- 5_20160104/MT.nii.gz
- __MACOSX/5_20160104/._MT.nii.gz
- 5_20160408/
- __MACOSX/._5_20160408
- 5_20160408/PD_LesionMembership.nii.gz
- __MACOSX/5_20160408/._PD_LesionMembership.nii.gz
- 5_20160408/PD.nii.gz
- __MACOSX/5_20160408/._PD.nii.gz
- 5_20160408/PD_LesionMask.nii.gz
- __MACOSX/5_20160408/._PD_LesionMask.nii.gz
- 5_20160408/MT.nii.gz
- __MACOSX/5_20160408/._MT.nii.gz
- 5_20160412/
- __MACOSX/._5_20160412
- 5_20160412/PD_LesionMembership.nii.gz
- __MACOSX/5_20160412/._PD_LesionMembership.nii.gz
- 5_20160412/PD.nii.gz
- __MACOSX/5_20160412/._PD.nii.gz
- 5_20160412/PD_LesionMask.nii.gz
- __MACOSX/5_20160412/._PD_LesionMask.nii.gz
- 5_20160412/MT.nii.gz
- __MACOSX/5_20160412/._MT.nii.gz
- 5_20160419/
- __MACOSX/._5_20160419
- 5_20160419/PD_LesionMembership.nii.gz
- __MACOSX/5_20160419/._PD_LesionMembership.nii.gz
- 5_20160419/PD.nii.gz
- __MACOSX/5_20160419/._PD.nii.gz
- 5_20160419/PD_LesionMask.nii.gz
- __MACOSX/5_20160419/._PD_LesionMask.nii.gz
- 5_20160419/MT.nii.gz
- __MACOSX/5_20160419/._MT.nii.gz
- 5_20160502/
- __MACOSX/._5_20160502
- 5_20160502/PD_LesionMembership.nii.gz
- __MACOSX/5_20160502/._PD_LesionMembership.nii.gz
- 5_20160502/PD.nii.gz
- __MACOSX/5_20160502/._PD.nii.gz
- 5_20160502/PD_LesionMask.nii.gz
- __MACOSX/5_20160502/._PD_LesionMask.nii.gz
- 5_20160502/MT.nii.gz
- __MACOSX/5_20160502/._MT.nii.gz
- 5_20160506/
- __MACOSX/._5_20160506
- 5_20160506/PD_LesionMembership.nii.gz
- __MACOSX/5_20160506/._PD_LesionMembership.nii.gz
- 5_20160506/PD.nii.gz
- __MACOSX/5_20160506/._PD.nii.gz
- 5_20160506/PD_LesionMask.nii.gz
- __MACOSX/5_20160506/._PD_LesionMask.nii.gz
- 5_20160506/MT.nii.gz
- __MACOSX/5_20160506/._MT.nii.gz
