# Supplementary material for: In vivo MRI is sensitive to remyelination in a nonhuman primate model of multiple sclerosis
Source: eLife. 2023 Apr 21;12:e73786. doi: 10.7554/eLife.73786 (PMC10171859; doi:10.7554/eLife.73786)
Supplement: Source data 8. — Files are in neuroimaging informatics technology initiative (NIFTI) format. [file elife-73786-data8.zip]

Archive with 30 entries (27 files):
- 6_20160104/
- __MACOSX/._6_20160104
- 6_20160104/PD_LesionMembership.nii.gz
- __MACOSX/6_20160104/._PD_LesionMembership.nii.gz
- 6_20160104/PD.nii.gz
- __MACOSX/6_20160104/._PD.nii.gz
- 6_20160104/PD_LesionMask.nii.gz
- __MACOSX/6_20160104/._PD_LesionMask.nii.gz
- 6_20160104/MT.nii.gz
- __MACOSX/6_20160104/._MT.nii.gz
- 6_20160408/
- __MACOSX/._6_20160408
- 6_20160408/PD_LesionMembership.nii.gz
- __MACOSX/6_20160408/._PD_LesionMembership.nii.gz
- 6_20160408/PD.nii.gz
- __MACOSX/6_20160408/._PD.nii.gz
- 6_20160408/PD_LesionMask.nii.gz
- __MACOSX/6_20160408/._PD_LesionMask.nii.gz
- 6_20160408/MT.nii.gz
- __MACOSX/6_20160408/._MT.nii.gz
- 6_20160418/
- __MACOSX/._6_20160418
- 6_20160418/PD_LesionMembership.nii.gz
- __MACOSX/6_20160418/._PD_LesionMembership.nii.gz
- 6_20160418/PD.nii.gz
- __MACOSX/6_20160418/._PD.nii.gz
- 6_20160418/PD_LesionMask.nii.gz
- __MACOSX/6_20160418/._PD_LesionMask.nii.gz
- 6_20160418/MT.nii.gz
- __MACOSX/6_20160418/._MT.nii.gz
